# Supplementary material for: Phenotyping of Fecal Microbiota of Winnie, a Rodent Model of Spontaneous Chronic Colitis, Reveals Specific Metabolic, Genotoxic, and Pro-inflammatory Properties
Source: Inflammation. 2022 Jun 22;45(6):2477–97. doi: 10.1007/s10753-022-01706-0 (PMC9646540; doi:10.1007/s10753-022-01706-0)
Supplement: Supplementary file 2 — Supplementary file2 (XLSX 71 KB) [file 10753_2022_1706_MOESM2_ESM.xlsx]

## Sheet: Table S2
PHYLUM	WT	WN
Firmicutes	22.9623	29.6435
Bacteroidetes	59.8604	54.014
Proteobacteria	5.40501	5.94736
Verrucomicrobia	4.47524	4.83806
Actinobacteria	0.358164	0.161198
Candidatus_Saccharibacteria	2.70251	0.852652
Cyanobacteria/Chloroplast	0.560761	0.173924
Tenericutes	0.965956	2.84642
Deferribacteres	1.63887	0.835684
Acidobacteria	0.0289425	0.0424205
Synergistetes	0.14833	0.0487836
Chloroflexi	0.0180891	0.0339364
Aquificae	0.00361781	0
Poribacteria	0	0.00424205
Gemmatimonadetes	0	0.00424205
Spirochaetes	0.00361781	0
Thermotogae	0	0.00212103
UNCLASSIFIED	0.868275	0.551467
TOTAL READS	100	100

## Sheet: Table S3
GENUS	WT	WN
Escherichia/Shigella	0.00361781	0.00424205
Muribaculum	13.3859	11.9902
Barnesiella	10.148	6.41
Lactobacillus	0.557143	0.125141
Bacteroides	4.21475	5.89857
Clostridium_XlVa	5.89704	7.14149
Akkermansia	4.46076	4.83806
Alistipes	4.81531	7.38541
Clostridium_IV	2.23219	1.37867
Eubacterium	0.0832097	1.6141
Streptococcus	0.0108534	0.00212103
Parabacteroides	2.99917	2.70855
Falsiporphyromonas	4.12069	3.32365
Faecalibacterium	0.00723563	0
Ruminococcus	0.0687385	1.82196
Lachnospiracea_incertae_sedis	0.325603	1.65016
Odoribacter	3.46948	2.57068
Prevotella	4.02663	4.11479
Desulfovibrio	1.52672	1.74773
Intestinimonas	0.846569	2.5622
Eisenbergiella	1.92468	0.74448
Alkaliphilus	1.07087	2.26313
Helicobacter	2.74954	2.88672
Acetivibrio	0.419666	0.337243
Oscillibacter	0.376253	0.814474
Roseburia	0.0904454	0.120898
Saccharibacteria_genera_incertae_sedis	2.70251	0.852652
Blautia	0.209833	0.290581
Flavonifractor	0.799537	1.15172
Streptophyta	0.00361781	0
Turicibacter	1.30965	0.699938
Fusicatenibacter	0.00723563	0.00424205
Lactococcus	0.00361781	0.0318154
Natranaerovirga	0.155566	0.0318154
Rikenella	1.08896	0.861136
Anaeroplasma	0.567997	1.85802
Paraprevotella	0.394342	1.402
Nitritalea	1.84509	0.816595
Phascolarctobacterium	0	0
Anaerostipes	0.774212	0.195134
Mucispirillum	1.63525	0.829321
Murimonas	0.00361781	0.0572677
Butyricimonas	0.586086	0.812353
Clostridium_XVIII	0.0434138	0.139988
Bifidobacterium	0.0904454	0.0106051
Coprococcus	0.00723563	0.0233313
Propionibacterium	0	0
Enterococcus	0	0
Anaerobranca	0	0.0169682
Parasutterella	0.528201	0.598129
Alloprevotella	0.770594	0.880226
Marvinbryantia	0.097681	0.161198
Acholeplasma	0.256865	0.939614
Lachnoanaerobaculum	0.69462	0.551467
Ruminococcus2	0.293043	0.0721149
Aquimarina	0.528201	0.606613
Dorea	0.00361781	0.00636308
Coprobacter	0.792301	0.458142
Sutterella	0	0
Anaerotruncus	0.108534	0.0487836
Gemmiger	0	0
Haemophilus	0	0.00212103
Saccharofermentans	0	0.00424205
Faecalitalea	0.00723563	0.00636308
Macellibacteroides	0.763359	0.180287
Pseudomonas	0.00361781	0
Clostridium_sensu_stricto	0.267718	0.271491
Enhydrobacter	0	0
Moryella	0.133859	0.0339364
Collinsella	0.00361781	0
Clostridium_XlVb	0.112152	0.0933251
Veillonella	0.0108534	0.0275733
Holdemanella	0.0144713	0.00424205
Staphylococcus	0	0
Turicella	0	0
Anaerovorax	0.0723563	0.246039
Acetatifactor	0.130241	0.197255
Bilophila	0.00723563	0.0084841
Sphingomonas	0.00723563	0
Stomatobaculum	0.260483	0.133625
Insolitispirillum	0.0361781	0.0424205
Porphyromonas	0.206215	0.133625
Chthonomonas/Armatimonadetes_gp3	0	0
Butyrivibrio	0.00723563	0.00424205
Christensenella	0.0470316	0.137867
Leptothrix	0	0
Alcanivorax	0.0687385	0.00636308
Methyloversatilis	0	0
Lachnobacterium	0.00723563	0.00636308
Clostridium_III	0.0868275	0.0742359
Paenibacillus	0	0
Erysipelotrichaceae_incertae_sedis	0.119388	0.0996882
Cellulosilyticum	0.0868275	0.0084841
Hyphomicrobium	0	0
Elioraea	0	0
Bacillus	0	0.00212103
Eggerthella	0.0253247	0.0339364
Romboutsia	0.191744	0.0296944
Coprobacillus	0.0542672	0.106051
Holdemania	0.0289425	0.0933251
Hespellia	0.0470316	0.0530256
Paraeggerthella	0.0506494	0.00636308
Paracoccus	0	0
Thermophagus	0.112152	0.0402995
Sporobacter	0.0108534	0.0402995
Bradyrhizobium	0	0
Gp6	0	0
Dysgonomonas	0.0795919	0.0530256
Sphingobacterium	0.130241	0.0593887
Lachnospira	0.119388	0.0127262
Nautilia	0.0615028	0.0996882
Acinetobacter	0	0
Vampirovibrio	0.0289425	0.0424205
Syntrophococcus	0.0506494	0.0381785
Anaerovibrio	0.0361781	0.0975672
Papillibacter	0.00723563	0.0106051
Subdoligranulum	0	0.0254523
Meiothermus	0	0
Phaeodactylibacter	0	0
Pseudobacteroides	0.0108534	0.0084841
Syntrophothermus	0.0217069	0.00212103
Gp15	0.0144713	0.0106051
Corynebacterium	0	0
Pseudoflavonifractor	0.0180891	0.0615097
Senegalimassilia	0.0904454	0.0190892
Kofleria	0	0
Brockia	0.0325603	0.084841
Oxalicibacterium	0	0
Ralstonia	0	0
Methylobacterium	0	0
Gemella	0	0.00212103
Anaerococcus	0	0
Anaerofilum	0.0217069	0.0169682
Rufibacter	0	0
Armatimonadetes_gp5	0	0
Vulcaniibacterium	0	0
Micromonospora	0	0.00212103
Exiguobacterium	0	0
Cronobacter	0	0
Acetobacteroides	0.0506494	0.0487836
Dokdonella	0	0
Marininema	0	0.0212103
Schlegelella	0	0
Pyramidobacter	0.0795919	0.0106051
Acetitomaculum	0	0.00212103
Brevundimonas	0	0
Halomonas	0	0.00212103
Mycobacterium	0	0
Howardella	0.0687385	0.0127262
Gp16	0	0
Zhizhongheella	0	0
Mycoplasma	0.0615028	0.0360574
Rhodoplanes	0	0
Dietzia	0	0
Gp7	0	0
Butyricicoccus	0.0325603	0.0296944
Rothia	0	0
Serratia	0	0
Subdivision3_genera_incertae_sedis	0	0
Thermovenabulum	0	0
Neisseria	0	0
Dethiosulfovibrio	0.0651207	0.0275733
Gaiella	0	0
Tannerella	0.039796	0.0275733
Catabacter	0.0180891	0.0212103
Brassicibacter	0.0180891	0.0296944
Gp3	0	0.00424205
Nocardioides	0	0
Peptoniphilus	0	0.00424205
Thermomarinilinea	0.0144713	0.0275733
Photorhabdus	0	0
Acidaminococcus	0	0
Nocardia	0	0
Melaminivora	0	0
Oxalobacter	0	0
Sphingobium	0	0
Aridibacter	0	0
Hydrogenibacillus	0	0.00636308
Victivallis	0	0
Ureaplasma	0.0759741	0
Paludibaculum	0	0
Clostridium_XI	0.00361781	0.00212103
Thermus	0	0
Rhodococcus	0	0
Granulicatella	0	0
Pediococcus	0	0.00212103
Brevibacterium	0	0
Marinilabilia	0.0361781	0.0106051
Caloramator	0	0.00212103
Simonsiella	0	0
Hydrogenoanaerobacterium	0	0
Clostridium_XII	0.0144713	0.0212103
Alicyclobacillus	0.0361781	0.0084841
Flavobacterium	0.00361781	0.0127262
Cryptosporangium	0	0
Enterorhabdus	0.00723563	0.0169682
Gordonibacter	0.0217069	0.00424205
Siccibacter	0	0
Blastococcus	0	0
Reyranella	0	0
Carboxylicivirga	0.0180891	0.0084841
Faecalicoccus	0.0108534	0.00212103
Thiolamprovum	0	0
Gp4	0.00723563	0.0212103
Bacillariophyta	0.00723563	0.0169682
Desulfococcus	0	0
Phaeospirillum	0.00361781	0
Cloacibacterium	0	0.00212103
Salinicoccus	0	0
Sporosarcina	0	0
Mobilitalea	0	0
Geoalkalibacter	0	0.00636308
Actinomyces	0	0
Byssovorax	0	0
Mesorhizobium	0	0
Robinsoniella	0.00361781	0.0106051
Actinotalea	0	0
Aestuariispira	0	0
Citricoccus	0	0
Fodinicurvata	0.00361781	0.0190892
Shuttleworthia	0.0108534	0.00212103
Effusibacillus	0.00723563	0.0106051
Brenneria	0	0
Anoxybacillus	0	0
Latescibacteria_genera_incertae_sedis	0	0
Oribacterium	0.00361781	0
Acetanaerobacterium	0.00361781	0
Acidaminobacter	0	0.0106051
Parvibacter	0.00723563	0.0084841
Salinispirillum	0	0
Catonella	0	0.00636308
Tepidimicrobium	0.00361781	0.0127262
Polaromonas	0	0
Clostridiisalibacter	0.00723563	0.00212103
Phenylobacterium	0	0
Anaerocella	0.00361781	0.00424205
Desulfotomaculum	0	0
Catenisphaera	0.00361781	0.00212103
Ochrobactrum	0	0
Gp14	0.00723563	0.00636308
Actinobacillus	0	0
Actinocatenispora	0	0
Ercella	0	0.00636308
Pseudobutyrivibrio	0	0.00212103
Thauera	0	0
Taibaiella	0	0
Anaerosporobacter	0	0.0084841
Dickeya	0	0
Alkalibacter	0.00361781	0
Oxalophagus	0	0
Ilumatobacter	0	0
Selenomonas	0	0.00636308
Fusibacter	0	0.0106051
Marinifilum	0.0108534	0.00424205
Aeromonas	0	0
Thiohalocapsa	0	0
Dechloromonas	0	0
Leuconostoc	0	0
Tetragenococcus	0	0
Youngiibacter	0	0.00636308
Parasporobacterium	0.00361781	0.00424205
Poribacteria_genera_incertae_sedis	0	0.00424205
Herbaspirillum	0	0
Pseudocitrobacter	0	0
Anaerophaga	0.0180891	0.00212103
Meniscus	0.0180891	0.00212103
Gp17	0	0
Ethanoligenens	0	0.0084841
Xenorhabdus	0	0
Caldilinea	0.00361781	0.00424205
Kosakonia	0	0
Pasteurella	0	0.00212103
Thiocapsa	0	0
Aliiglaciecola	0	0
Vallitalea	0	0
Proteiniphilum	0.00723563	0.00636308
Citrobacter	0	0
Deinococcus	0	0
Pseudonocardia	0	0
Hungatella	0	0
Geobacter	0	0.0084841
Planococcaceae_incertae_sedis	0	0
Gordonia	0	0
Cycloclasticus	0	0
Erwinia	0	0
Halochromatium	0	0
Peptococcus	0.00361781	0.0084841
Klebsiella	0	0
Proteiniborus	0.00361781	0.00636308
Lactonifactor	0	0.00424205
Pantoea	0	0
Henriciella	0	0
Uruburuella	0	0
Myxococcus	0	0
Fructobacillus	0	0
Vibrio	0	0
Ferribacterium	0	0
Phaseolibacter	0	0
Chlorarachniophyceae	0.00723563	0.00424205
Olsenella	0.0144713	0
Garciella	0	0
Brochothrix	0	0
Rheinheimera	0	0
Desemzia	0	0
Oceanimonas	0	0
Spartobacteria_genera_incertae_sedis	0.0108534	0
Arthrobacter	0	0
Mitsuokella	0.00361781	0.00424205
Desulfatiferula	0.0108534	0.00212103
Longilinea	0	0
Geovibrio	0.00361781	0.00636308
Lawsonia	0	0
Filifactor	0.00361781	0.00636308
Pseudorhodobacter	0	0
Paludibacter	0.00723563	0.00424205
Jonquetella	0	0.0084841
Orientia	0	0
Weissella	0.00361781	0
Chromatium	0	0
Pluralibacter	0	0
Kandleria	0	0
Phocaeicola	0.00361781	0
Proteocatella	0	0
Thermoactinomyces	0.0108534	0
Parapedobacter	0	0.00636308
Aureispira	0	0
Shinella	0	0
Plesiomonas	0	0
Armatimonadetes_gp4	0	0
Emticicia	0	0.00424205
Naasia	0	0.00636308
Moraxella	0	0
Yersinia	0	0
Acetobacterium	0	0
Novosphingobium	0	0
Lonsdalea	0	0
Tessaracoccus	0	0
Erysipelothrix	0.00361781	0.00212103
Caldicoprobacter	0	0
Gp10	0	0
Acidithiobacillus	0	0
Alkanindiges	0	0
Listeria	0	0
Alkaliflexus	0.00723563	0.00212103
Algoriphagus	0.00361781	0.00424205
Desulfitobacterium	0	0
Cnuella	0	0
Mariniphaga	0.00361781	0.00212103
Zhongshania	0.00361781	0
Sporolactobacillus	0	0
Siphonobacter	0	0.00212103
GpI	0	0
Algicola	0	0
Johnsonella	0.00723563	0
Thiothrix	0	0.00212103
Microbacter	0.00361781	0.00212103
Cohnella	0	0.00212103
Desulfurispora	0.00361781	0.00212103
Oceanospirillum	0	0
Desulfotignum	0	0
Alkalibacillus	0	0
Bangiophyceae	0.00361781	0.00212103
Pseudopedobacter	0	0
Rhizobium	0	0
Proteus	0	0
Allofustis	0.00361781	0.00212103
Legionella	0.00361781	0
Heliorestis	0	0
Amycolatopsis	0	0
Chryseomicrobium	0	0
Sulfurihydrogenibium	0.00361781	0
Adlercreutzia	0	0
Roseospira	0	0
Bulleidia	0.00361781	0.00212103
Cardiobacterium	0	0
Providencia	0	0
Nitrosococcus	0	0
Halanaerobium	0	0
Hahella	0	0
Parvularcula	0	0
Pedobacter	0.00361781	0
Flectobacillus	0	0
Gracilibacter	0	0.00212103
Sporosalibacterium	0	0.00424205
Methylobacillus	0	0
Singulisphaera	0	0
Lysobacter	0	0
Microbacterium	0	0
Spiroplasma	0	0.00212103
Peptostreptococcaceae_incertae_sedis	0	0.00212103
Slackia	0	0
Ehrlichia	0	0
Capnocytophaga	0.00361781	0.00212103
Saccharicrinis	0	0
Halorhodospira	0	0
Sporomusa	0	0
Blastopirellula	0	0
Salmonella	0	0
Anaerosphaera	0	0
Desulfurobacterium	0	0
Campylobacter	0	0
Temperatibacter	0	0
Azospirillum	0	0
Defluviitalea	0	0
Anaerofustis	0	0
Pelosinus	0	0
GpXIII	0	0.00212103
Lysinibacillus	0	0.00424205
Mariprofundus	0	0.00212103
Nosocomiicoccus	0	0
Caloranaerobacter	0	0.00424205
Desulfomicrobium	0	0.00424205
Zobellia	0	0
Gemmatimonas	0	0.00424205
Endobacter	0	0.00212103
Ammoniphilus	0	0
Finegoldia	0	0
Bizionia	0.00723563	0
Mogibacterium	0	0.00424205
Chondromyces	0	0
Edwardsiella	0	0
Raoultella	0	0
Cellulosibacter	0	0.00212103
Proteinivorax	0	0.00424205
Thermanaerovibrio	0	0
Parasphingopyxis	0	0
Tepidimonas	0	0
Plesiocystis	0	0
Chloroflexus	0	0
Methylophaga	0	0
Paenisporosarcina	0	0
Persicobacter	0	0
Piscirickettsia	0	0
Pleionea	0	0
Oceanirhabdus	0	0
Catellicoccus	0	0
Spirosoma	0	0
Tahibacter	0	0
Alkalibacterium	0	0
Pelagicoccus	0	0
Sphingopyxis	0	0
Thiohalobacter	0	0
Desulfonatronospira	0	0
Allocatelliglobosispora	0	0
Sandaracinobacter	0	0
Vulgatibacter	0	0
Novispirillum	0	0
Desulfonauticus	0	0
Aliifodinibius	0	0
Rummeliibacillus	0	0
Thalassotalea	0	0
Syntrophorhabdus	0	0
Thalassospira	0	0
Atopobium	0	0
Kocuria	0	0
Pelomonas	0	0
Thioalkalispira	0	0
Dethiosulfatibacter	0	0
Pelagibacterium	0	0
Ohtaekwangia	0	0
Devosia	0	0
Methylocystis	0	0
Diplorickettsia	0	0
Nitrosospira	0	0
WPSUnclassified1_genera_incertae_sedis	0	0
Methylothermus	0	0
Catenovulum	0	0
Perlucidibaca	0	0
Joostella	0	0
Beijerinckia	0	0
Gelria	0	0
Pontibacillus	0	0
Samsonia	0	0
Silanimonas	0	0
Trichococcus	0	0
Spongiibacter	0	0
Sediminitomix	0	0
Salinivibrio	0	0
GpVIII	0	0
Chlorobaculum	0	0
Laceyella	0	0
Actinomadura	0	0
Shewanella	0	0
Luteolibacter	0	0
Elstera	0	0
Desulfonema	0	0
Nitrobacter	0	0
Thiodictyon	0	0
Rubrobacter	0	0
Cryobacterium	0	0
Altererythrobacter	0	0
Thermomonas	0	0
Methylomarinovum	0	0
Oceanibacterium	0	0
Gibbsiella	0	0
Gp23	0	0
Kribbella	0	0
Lewinella	0	0
Flexibacter	0	0
Chitinophaga	0	0
Janthinobacterium	0	0
Moorella	0	0
Ensifer	0	0
Deferribacter	0	0
Kiloniella	0	0.00212103
Gilvimarinus	0	0.00212103
Nubsella	0	0.00212103
Leptotrichia	0	0
Caldicellulosiruptor	0	0
Sporobacterium	0	0
Pseudoscardovia	0	0.00212103
Solirubrobacter	0	0.00212103
Tangfeifania	0	0.00212103
Tepidibacillus	0	0.00212103
Anaerobacillus	0	0.00212103
Chlorophyta	0	0.00212103
Mucinivorans	0	0.00212103
Parafilimonas	0	0.00212103
Anoxynatronum	0	0
Orenia	0	0
Pseudoramibacter	0	0
Thermovirga	0	0
Proteiniclasticum	0	0
Actinocorallia	0	0
Lutispora	0	0
Thermodesulfovibrio	0	0
Fretibacterium	0	0
Mucilaginibacter	0	0
Hathewaya	0	0
Leptobacterium	0	0
Virgibacillus	0	0
Micropruina	0	0
Fastidiosipila	0	0
Terrisporobacter	0	0.00212103
Anaerobacterium	0.00361781	0
Alteromonas	0.00361781	0
Salinimicrobium	0.00361781	0
Sporohalobacter	0.00361781	0
Vitellibacter	0.00361781	0
Frondibacter	0.00361781	0
Draconibacterium	0.00361781	0
Coenonia	0.00361781	0
Winogradskyella	0.00361781	0
Geofilum	0.00361781	0
Paraferrimonas	0.00361781	0
Seinonella	0.00361781	0
Alkalibaculum	0.00361781	0
Sphaerochaeta	0.00361781	0
Gillisia	0.00361781	0
Selenihalanaerobacter	0	0.00212103
Sedimentibacter	0	0.00212103
Spongiimonas	0	0.00212103
Craurococcus	0	0.00212103
Rhodocytophaga	0	0.00212103
Desulfitibacter	0	0.00212103
Desulfotalea	0	0.00212103
Thermobacillus	0	0.00212103
Candidatus_Pelagibacter	0	0.00212103
Guggenheimella	0	0.00212103
Ornithobacterium	0	0.00212103
Polaribacter	0	0.00212103
Thermotoga	0	0.00212103
Geothermomicrobium	0	0.00212103
Dokdonia	0	0
Desulfothermus	0	0
Sandaracinus	0	0
Fontimonas	0	0
Colwellia	0	0
Zobellella	0	0
Kyrpidia	0	0
Congregibacter	0	0
Aquisphaera	0	0
Gp20	0	0
Microbulbifer	0	0
Enterobacter	0	0
Salicola	0	0
Methylarcula	0	0
Labrys	0	0
Hyphomonas	0	0
Halothermothrix	0	0
Actibacterium	0	0
Rhodopseudomonas	0	0
Microgenomates_genera_incertae_sedis	0	0
Thermosipho	0	0
Aestuariimicrobium	0	0
Povalibacter	0	0
Aureibacter	0	0
Nitrosomonas	0	0
Alishewanella	0	0
Thioalkalivibrio	0	0
Massilia	0	0
Gallionella	0	0
Rubellimicrobium	0	0
Franconibacter	0	0
Anaerobaculum	0	0
Mechercharimyces	0	0
Gracilimonas	0	0
Azonexus	0	0
Cyclobacterium	0	0
Zimmermannella	0	0
Facklamia	0	0
Olivibacter	0	0
Fusobacterium	0	0
Micrococcus	0	0
Andreprevotia	0	0
Pilibacter	0	0
Thiomicrospira	0	0
Muricauda	0	0
Pseudoclavibacter	0	0
Armatimonas/Armatimonadetes_gp1	0	0
Caldanaerobius	0	0
Nesterenkonia	0	0
Natroniella	0	0
Agaribacter	0	0
Rhabdochromatium	0	0
SR1_genera_incertae_sedis	0	0
Agromyces	0	0
Lentibacillus	0	0
Gangjinia	0	0
Coraliomargarita	0	0
Oceanisphaera	0	0
Sodalis	0	0
Thiocystis	0	0
Carnimonas	0	0
Methylibium	0	0
UNCLASSIFIED	9.12775	7.52964
TOTAL READS	100	100

## Sheet: Table S4
SPECIES	WT	WN
Muribaculum_intestinale(NR_144616.1)	13.3859	11.9902
Lactobacillus_taiwanensis(EU487512)	0.336457	0.0360574
Akkermansia_muciniphila(AY271254)	4.46076	4.83806
Eubacterium_coprostanoligenes(HM037995)	0.0723563	1.60774
Barnesiella_intestinihominis(AB370251)	5.29648	5.03319
Clostridium_leptum(AJ305238)	0.955103	0.146351
Falsiporphyromonas_endometrii(HF969314)	4.12069	3.32365
Barnesiella_viscericola(AB267809)	2.43117	0.668123
Faecalibacterium_prausnitzii(AJ413954)	0.00723563	0
Bacteroides_uniformis(AB050110)	0.00361781	0.0890831
Parabacteroides_distasonis(AB238922)	1.30965	1.02021
Alistipes_onderdonkii(AY974071)	2.17431	2.83157
Alistipes_senegalensis(NR_118219.1)	1.66781	0.852652
Ruminococcus_bromii(L76600)	0	0.0657518
Clostridium_polysaccharolyticum(X77839)	0.799537	1.56956
Acetivibrio_ethanolgignens(FR749897)	0.408813	0.237555
Flintibacter_butyricus(NR_144611.1)	0.488405	1.55471
Saccharibacteria_genera_incertae_sedis TM7_phylum(AF385506)	2.67718	0.84841
Turicibacter_sanguinis(AF349724)	1.30965	0.699938
Culturomica_massiliensis(NR_144745.1)	1.23006	1.33837
Fusicatenibacter_saccharivorans(AB698910)	0.00723563	0.00424205
Desulfovibrio_piger(AF192152)	0.705474	1.32352
Clostridium_saccharolyticum(Y18185)	0.0651207	1.79227
Bacteroides_acidifaciens(AB021164)	0.510112	2.14224
Alistipes_obesi(NR_133025.1)	0.14833	1.63107
Roseburia_faecis(AY305310)	0.0615028	0.0509046
Alistipes_shahii(AY974072)	0.101299	1.27686
Natranaerovirga_hydrolytica(GQ863487)	0.14833	0.0318154
Anaeroplasma_bactoclasticum(M25049)	0.524583	1.84953
Paraprevotella_clara(AB331896)	0.390724	1.38503
Rikenella_microfusus(L16498)	1.04555	0.8272
Nitritalea_halalkaliphila(FM991866)	1.84147	0.812353
Parabacteroides_merdae(AB238928)	1.23729	1.21111
Eubacterium_xylanophilum(L34628)	0.141095	0.239676
Pseudoflavonifractor_phocaeensis(NR_147370.1)	0.383488	0.844168
Mucispirillum_schaedleri(AY387670)	1.63525	0.829321
Eubacterium_hallii(L34621)	0.0723563	1.17505
Murimonas intestini(KC311366)	0.00361781	0.0572677
Odoribacter_laneus(AB490805)	1.26262	0.941735
Ruminococcus_champanellensis(AJ515913)	0.039796	1.68197
Clostridium_ramosum(X73440)	0.039796	0.131504
Alistipes_finegoldii(AY643083)	0.289425	0.0233313
Prevotella_oralis(AY323522)	0.567997	1.13475
Clostridium_viride(X81125)	0.730798	0.803869
Bacteroides_eggerthii(AB050107)	0	0.00212103
Coprococcus_eutactus(EF031543)	0	0.00212103
Prevotellamassilia_timonensis(NR_144750.1)	0.709092	0.839926
Marvinbryantia_formatexigens(AJ505973)	0.097681	0.161198
Lactobacillus_rogosae(NR_104836.1)	0.00723563	0.116656
Aurantiacicella_marina(NR_147742.1)	0.528201	0.606613
Parasutterella_excrementihominis(AB370250)	0.293043	0.436931
Helicobacter_ganmani(AF000221)	0.625882	0.678728
Parabacteroides_johnsonii(AB261128)	0.00723563	0
Odoribacter_splanchnicus(L16496)	0.00361781	0
Intestinimonas_butyriciproducens(KC311367)	0.238776	0.612976
Anaerotruncus_colihominis(AJ315980)	0.0687385	0.0275733
Mageeibacillus_indolicus(NR_146698.1)	0	0.00424205
Colidextribacter_massiliensis(NR_147375.1)	0.112152	0.377543
Lactobacillus_intestinalis(AJ306299)	0.00723563	0
Faecalibaculum_rodentium(NR_146011.1)	0.00723563	0.00636308
Oscillibacter_valericigenes(AB238598)	0.130241	0.485715
Parabacteroides_chartae(JN029805)	0.763359	0.178166
Clostridium_methylpentosum(Y18181)	0.130241	0.0106051
Dorea_longicatena(AJ132842)	0.00361781	0.00636308
Blautia_faecis(HM626178)	0	0.0339364
Lachnoanaerobaculum_umeaense(FJ796700)	0.369017	0.419963
Ruminococcus_albus(L76598)	0.0253247	0.0572677
Clostridium_jejuense(AY494606)	0	0.0254523
Neglecta_timonensis(NR_144736.1)	0.0434138	0.258765
Clostridium_populeti(X71853)	0.0253247	0.0084841
Moryella_indoligenes(DQ377947)	0.133859	0.0339364
Bacteroides_caecimuris(NR_144606.1)	0.557143	0.180287
Eubacterium_siraeum(L34625)	0.0180891	0
Clostridium_lavalense(EF564277)	0.057885	0.0169682
Eubacterium_biforme(M59230)	0.0144713	0.00424205
Bacteroides_intestinalis(AB214328)	0.0144713	0.33088
Ruminococcus_torques(L76604)	0.0289425	0.00212103
Acetatifactor_muris(HM989805)	0.130241	0.197255
Lachnoclostridium_pacaense(NR_147396.1)	0.0434138	0.0296944
Ihubacter_massiliensis(NR_144749.1)	0.057885	0.241797
Roseburia_intestinalis(AJ312385)	0.00361781	0.0084841
Ruminococcus_lactaris(L76602)	0	0.0106051
Oscillibacter_sp.(JF750939)	0.0361781	0.00424205
Parabacteroides_goldsteinii(AY974070)	0.0217069	0.362695
Streptococcus_danieliae(GQ456229)	0.0108534	0.00212103
Negativibacillus_massiliensis(NR_147378.1)	0.0144713	0.0721149
Extibacter_muris(NR_144610.1)	0.0253247	0.00636308
Eubacterium_ventriosum(L34421)	0	0.0381785
Stomatobaculum_longum(HM120209)	0.260483	0.133625
Clostridium_lactatifermentans(AY033434)	0.104917	0.0869621
Clostridium_sp.(AB904755)	0.0253247	0.224829
Turicimonas_muris(NR_144619.1)	0.195362	0.129383
Lachnobacterium_bovis(AF298663)	0.00723563	0.00636308
Bacteroides_mediterraneensis(NR_144744.1)	0.180891	0.150593
Bacteroides_massiliensis(AY126616)	0	0.0148472
Acholeplasma_parvum(AY538170)	0	0.237555
Blautia_glucerasea(AB439724)	0.00361781	0.106051
Desulfovibrio_litoralis(X99504)	0.057885	0.131504
Acetivibrio_cellulolyticus(L35516)	0.0108534	0.0996882
Bacteroides_stercoris(X83953)	0.296661	0.0381785
Eisenbergiella_massiliensis(NR_144731.1)	0	0.00424205
Clostridium_xylanovorans(AF116920)	0.0325603	0.0212103
Helicobacter_mesocricetorum(AF072471)	0.14833	0.118777
Raoultibacter_massiliensis(NR_144751.1)	0.0180891	0.0339364
Romboutsia_timonensis(NR_144740.1)	0.184509	0.0296944
Eubacterium_eligens(L34420)	0.00361781	0.00212103
Hespellia_porcina(AF445239)	0.0470316	0.0530256
Flavonifractor_plautii(AY724678)	0.0325603	0.0593887
Paraeggerthella_hongkongensis(AY288517)	0.0506494	0.00636308
Alistipes_ihumii(NR_144706.1)	0.0506494	0.0084841
Sporobacter_termitidis(Z49863)	0.0108534	0.0402995
Thermophagus_xiamenensis(DQ517535)	0.112152	0.0402995
Massiliprevotella_massiliensis(NR_147404.1)	0.0904454	0.108172
Blautia_wexlerae(EF036467)	0	0
Clostridium_colinum(X76748)	0	0.00212103
Clostridium_aldenense(DQ279736)	0.0108534	0.0148472
Prevotella_dentalis(X81876)	0.155566	0.0593887
Clostridium_scindens(AF262238)	0.097681	0.0466626
Ruminococcus_gnavus(X94967)	0.0361781	0.0127262
Prevotella_maculosa(EF534314)	0.0687385	0.108172
Nautilia_nitratireducens(FJ532475)	0.0615028	0.0996882
Eubacterium_uniforme(GU269550)	0.0506494	0.0254523
Christensenella_minuta(AB490809)	0.0108534	0.118777
Syntrophococcus_sucromutans(AF202264)	0.0506494	0.0381785
Vampirovibrio_chlorellavorus(HM038000)	0.0289425	0.0424205
Blautia_caecimuris(NR_144607.1)	0.0144713	0
Coprobacter_fastidiosus(JN703378)	0.119388	0.0445415
Anaerovibrio_lipolyticus(AB034191)	0.0361781	0.0975672
Subdoligranulum_variabile(AJ518869)	0	0.0254523
Cuneatibacter_caecimuris(NR_144608.1)	0.0180891	0.0318154
Papillibacter_cinnamivorans(AF167711)	0.00723563	0.0106051
Alistipes_putredinis(L16497)	0.0108534	0
Eubacterium_dolichum(L34682)	0.0795919	0.0572677
Syntrophothermus_lipocalidus(AB021305)	0.0217069	0.00212103
Lachnospira_multipara(FR733699)	0.119388	0.0127262
Holdemania_massiliensis(NR_125628.1)	0	0.0551467
Marseilla_massiliensis(NR_144746.1)	0.0795919	0.0721149
Coprococcus_catus(AB038359)	0.00361781	0.0212103
Anaeromassilibacillus_senegalensis(NR_144727.1)	0.0144713	0.00212103
Pseudoflavonifractor_capillosus(AY136666)	0.0180891	0.0615097
Senegalimassilia_anaerobia(JF824809)	0.0904454	0.0190892
Ruminococcus_gauvreauii(EF529620)	0.00361781	0.00424205
Desulfovibrio_cuneatus(X99501)	0.057885	0.0127262
Caldinitratiruptor_microaerophilus(NR_117354.1)	0.0325603	0.084841
Longibaculum_muris(NR_144615.1)	0.0361781	0.0615097
Clostridium_bolteae(AJ508452)	0	0.0233313
Bacteroides_helcogenes(AB200227)	0.00361781	0.00212103
Prevotella_buccae(L16477)	0.0542672	0.0678728
Clostridium_cellulosi(L09177)	0	0.0084841
Micromonospora_rifamycinica(AY561829)	0	0.00212103
Bacteroidetes_bacterium(AB611036)	0.0506494	0.0487836
Helicobacter_hepaticus(U07574)	0.0289425	0.0657518
Anaerostipes_sp.(JX273468)	0.0144713	0.0148472
Ruminococcus_torques(NR_115502.1)	0.0108534	0.00212103
Acetitomaculum_ruminis(M59083)	0	0.00212103
Rarimicrobium_hominis(NR_145666.1)	0.0795919	0.0106051
Howardella_ureilytica(DQ925472)	0.0687385	0.0127262
Clostridium_glycyrrhizinilyticum(AB233029)	0	0.00424205
Phocea_massiliensis(NR_144748.1)	0.0217069	0.0127262
Ruminococcus_faecis(FJ611794)	0.039796	0.00212103
Muricomes_intestini(NR_144617.1)	0.00361781	0.00212103
Bacteroides_rodentium(AB531489)	0.0506494	0.0106051
Prevotella_timonensis(DQ518919)	0.0506494	0.0402995
Tannerella_forsythia(AB035460)	0.039796	0.0275733
Brassicibacter_mesophilus(GU645013)	0.0180891	0.0296944
Butyricimonas_synergistica(AB443948)	0.0759741	0.0169682
Catabacter_hongkongensis(AY574991)	0.0180891	0.0212103
Alistipes_sp.(JF824799)	0.0289425	0.0254523
Clostridium_symbiosum(M59112)	0	0.00212103
Porphyromonas_cansulci(X76260)	0.0361781	0.0212103
Anaerofilum_pentosovorans(X97852)	0	0.00212103
Bacteroides_salanitronis(AB253731)	0.0325603	0.0381785
Mycoplasma_conjunctivae(U44770)	0.0542672	0.0254523
Anaerolineae_bacterium(AB669272)	0.0144713	0.0275733
Eubacterium_oxidoreducens(NR_104737.1)	0.0108534	0.0190892
Butyricicoccus_pullicaecorum(EU410376)	0.0180891	0.0233313
Millionella_massiliensis(NR_147368.1)	0.0289425	0.0233313
Longicatena_caecimuris(NR_144614.1)	0	0.0275733
Odoribacter_denticanis(AY560020)	0.0180891	0.0360574
Eubacterium_cellulosolvens(X71860)	0	0.00636308
Bacillus_schlegelii(AB042060)	0	0.00636308
Ureaplasma_felinum(D78651)	0.0759741	0
Natranaerovirga_pectinivora(GQ922846)	0.00723563	0
Clostridium_sufflavum(AB267266)	0.039796	0.0148472
Christensenella_massiliensis(NR_144742.1)	0.00361781	0.00424205
Bacteroides_thetaiotaomicron(NR_112142.1)	0.00723563	0
Beduini_massiliensis(NR_144718.1)	0.0108534	0.0233313
Clostridium_vincentii(X97432)	0.0144713	0.0127262
Eubacterium_rectale(L34627)	0	0.00424205
Mordavella_massiliensis(NR_147406.1)	0	0.00424205
Alloprevotella_rava(JQ039189)	0.0217069	0.0190892
Ruminococcus_flavefaciens(L76603)	0	0.00212103
Clostridium_purinilyticum(FR749894)	0.0144713	0.0190892
Acutalibacter_muris(NR_144605.1)	0.0108534	0.00636308
Gordonibacter_pamelaeae(AM886059)	0.0217069	0.00424205
Desulfovibrio_vulgaris(AF418179)	0.0180891	0.0169682
Desulfovibrio_lacusfryxellense(NR_115861.1)	0.00361781	0.0254523
Massiliomicrobiota_timonensis(NR_144738.1)	0.00361781	0.0084841
Drancourtella_massiliensis(NR_144722.1)	0.0434138	0
Bacteroides_stercorirosoris(AB574481)	0	0.0254523
Clostridium_citroniae(DQ279737)	0.00361781	0.00212103
Anaeroplasma_abactoclasticum(M25050)	0.039796	0
Robinsoniella_peoriensis(AF445285)	0.00361781	0.0106051
Desulfovibrio_arcticus(DQ296030)	0.0108534	0.0127262
Blautia_producta(NR_115507.1)	0.00361781	0.00424205
Alicyclobacillus_pohliae(AJ564766)	0.00723563	0.0106051
Blautia_schinkii(X94964)	0	0.00212103
Eisenbergiella_tayi(KF814111)	0.0180891	0.00424205
Shuttleworthia_satelles(AF399956)	0.0108534	0.00212103
Porphyromonas_gingivicanis(GU233445)	0.0108534	0.0127262
Parvibacter_caecicola(GQ456228)	0.00723563	0.0084841
Prevotella_loescheii(AY836508)	0.0253247	0.00212103
Clostridium_hylemonae(AB023973)	0	0.0148472
Eubacterium_ramulus(L34623)	0	0.00212103
Intestinibacillus_massiliensis(NR_147371.1)	0.0144713	0.00636308
Catonella_morbi(X87151)	0	0.00636308
Caproiciproducens_galactitolivorans(NR_145929.1)	0	0.0148472
Alistipes_indistinctus(AB490804)	0.00723563	0
Acetanaerobacterium_elongatum(AY487928)	0.00361781	0
Enterorhabdus_caecimuris(DQ789120)	0	0.0084841
Acidaminobacter_hydrogenoformans(AF016691)	0	0.0106051
Rikenellaceae_bacterium(AB298736)	0.00361781	0.00424205
Caldisalinibacter_kiritimatiensis(NR_136424.1)	0.00723563	0.00212103
Clostridium_straminisolvens(AB125279)	0.00361781	0.0148472
Allobaculum_sp.(AB537978)	0.00361781	0.00212103
Cytophaga_sp.(KF620113)	0.00723563	0.00424205
Prevotella_dentasini(AB477014)	0.0108534	0.0106051
Herbinix_hemicellulosilytica(NR_136763.1)	0.00361781	0.0106051
Emergencia_timonensis(NR_144737.1)	0.00361781	0
Anaerobium_acetethylicum(NR_137405.1)	0	0.00212103
Anaerosporobacter_mobilis(AY534872)	0	0.0084841
Pseudobutyrivibrio_ruminis(X95893)	0	0.00212103
Ercella Ruminococcaceae_bacterium(HG003571)	0	0.00636308
Alkalibacter_saccharofermentans(AY312403)	0.00361781	0
Meniscus_glaucopis(GU269545)	0.0180891	0.00212103
Anaerophaga_thermohalophila(AJ418048)	0.0180891	0.00212103
Desulfovibrio_aespoeensis(X95230)	0.00723563	0.00424205
Mailhella_massiliensis(NR_147405.1)	0.00723563	0.0084841
Caloramator_fervidus(L09187)	0	0.00212103
Parasporobacterium_paucivorans(AJ272036)	0.00361781	0.00424205
Bacteroides_oleiciplenus(AB490803)	0.0180891	0
Ethanoligenens_harbinense(AY295777)	0	0.0084841
Proteiniborus_ethanoligenes(EF116488)	0.00361781	0.00636308
Peptococcus_niger(X55797)	0.00361781	0.0084841
Prevotella_marshii(AF481227)	0.00723563	0.00636308
Dysgonomonas_alginatilytica(NR_137388.1)	0.00361781	0.0084841
Lactonifactor_longoviformis(DQ100449)	0	0.00424205
Desulfovibrio_legallii(FJ225426)	0	0.0084841
Acholeplasma_hippikon(AY538167)	0	0.00212103
Paraprevotella_xylaniphila(AB331897)	0	0.0084841
Poribacteria_genera_incertae_sedis uncultured_Chloroflexi(AY485299)	0	0.00212103
Pseudobacteroides Clostridium_sp.(HE862234)	0	0.00424205
Fusibacter_paucivorans(AF050099)	0	0.0106051
Butyrivibrio_crossotus(FR733670)	0.00723563	0.00212103
Enterorhabdus_muris(NR_144609.1)	0.00361781	0.00636308
Eubacterium_infirmum(U13039)	0.00361781	0.00424205
Paludibacter_propionicigenes(AB078842)	0.00723563	0.00424205
Jonquetella_anthropi(EF436500)	0	0.0084841
Bigelowiella_natans(DQ851108)	0.00723563	0.00424205
Bacteroides_plebeius(AB200217)	0	0.00212103
Filifactor_villosus(AF537211)	0.00361781	0.00636308
Breznakia_pachnodae(NR_146687.1)	0.00361781	0.00212103
Clostridium_intestinale(X76740)	0.00361781	0.00424205
Clostridium_aminophilum(L04165)	0.00361781	0.00636308
Mediterranea_massiliensis(NR_144747.1)	0.00361781	0
Parabacteroides_gordonii(AB470343)	0.00361781	0.00424205
Prevotella_baroniae(AY840553)	0.0108534	0
Eggerthella_sinensis(AY321958)	0.00361781	0
Prevotella_albensis(AJ011683)	0.00723563	0.00212103
Naasia_aerilata(JQ639051)	0	0.00636308
Porphyromonas_pasteri(NR_136788.1)	0.00361781	0
Coprobacillus_cateniformis(AB030219)	0	0.00636308
Acholeplasma_vituli(AF031479)	0	0.00636308
Clostridium_perfringens(CP000246)	0.00723563	0.00212103
Siphonobacter_aquaeclarae(FJ177421)	0	0.00212103
Proteiniphilum_acetatigenes(AY742226)	0.00361781	0.00424205
Porphyromonas_crevioricanis(GU233446)	0.00361781	0.00212103
Phocaeicola_abscessus(EU694176)	0.00361781	0
Sphingobacterium_bambusae(GQ339910)	0.00723563	0
Bizionia_gelidisalsuginis(AY694004)	0.00723563	0
Thermoactinomyces_intermedius(AF138734)	0.00723563	0
Parabacteroides_sp.(AB739697)	0.00361781	0.00212103
Olsenella_profusa(AF292374)	0.00723563	0
Porphyromonas_pogonae(NR_136443.1)	0.00361781	0
Porphyromonas_circumdentaria(L26102)	0.00723563	0
Geovibrio_ferrireducens(X95744)	0.00361781	0.00212103
Gabonibacter_massiliensis(NR_146820.1)	0.00361781	0
Allofustis_seminis(AJ410303)	0.00361781	0.00212103
Coprococcus_eutactus(NR_115510.1)	0.00361781	0
Olsenella_uli(AF292373)	0.00723563	0
Bacteroides_chinchillae(AB531490)	0	0.00424205
Clostridium_cocleatum(Y18188)	0	0.00212103
Clostridium_alkalicellulosi(AY959944)	0.00361781	0.00212103
Marinilabilia_salmonicolor(D12672)	0.00361781	0
Lascolabacillus_massiliensis(NR_144720.1)	0.00361781	0.00212103
Porphyromonas_cangingivalis(X76259)	0.00361781	0.00212103
Gracilibacter_thermotolerans(DQ117465)	0	0.00212103
Prevotella_stercorea(AB244774)	0	0.00424205
Ileibacterium_massiliense(NR_147374.1)	0	0.00424205
Cellulosibacter_alkalithermophilus(FJ815191)	0	0.00212103
Proteinivorax_tanatarense(JQ904541)	0	0.00424205
Lysinibacillus_chungkukjangi(NR_146821.1)	0	0.00424205
Mariprofundus_ferrooxydans(EF493243)	0	0.00212103
Bacteroides_paurosaccharolyticus(AB298727)	0	0.00212103
Endobacter_medicaginis(JQ436923)	0	0.00212103
Bacteroides_barnesiae(AB253726)	0	0.00212103
Casaltella_massiliensis(NR_133037.1)	0	0.00212103
Prevotella_corporis(L16465)	0	0.00424205
Desulfomicrobium_orale(AJ251623)	0	0.00424205
Senegalia_massiliensis(NR_144733.1)	0	0.00424205
Clostridium_spiroforme(X75908)	0	0.00212103
Paludibacter_jiangxiensis(NR_146018.1)	0.00361781	0.00212103
Johnsonella_ignava(X87152)	0.00723563	0
Cyanidioschyzon_merolae(AB002583)	0.00361781	0.00212103
Bulleidia_extructa(AF220064)	0.00361781	0.00212103
Clostridium_propionicum(X77841)	0	0.00212103
Desulfurispora_thermophila(AY548776)	0.00361781	0.00212103
Saccharibacteria_genera_incertae_sedis TM7_phylum(AF432141)	0.00723563	0
Numidum_massiliense(NR_144715.1)	0	0.00212103
Bacillus_macyae(AY032601)	0	0.00212103
Oltmannsiellopsis_viridis(DQ291132)	0	0.00212103
Clostridium_gasigenes(AF092548)	0	0.00212103
Mucinivorans_hirudinis(HG934468)	0	0.00212103
Filimonas_sp.(KF934397)	0	0.00212103
Blautia_coccoides(AB571656)	0	0.00212103
Gilvimarinus_sp.(HM437226)	0	0.00212103
Halomonas_ramblicola(GU726750)	0	0.00212103
Prevotella_falsenii(AB429504)	0	0.00212103
Bacteroidetes_bacterium(JQ683777)	0	0.00212103
Gp3 uncultured_bacterium(AY555784)	0	0.00212103
Clostridium_halophilum(X77837)	0	0.00212103
Clostridium_indolis(Y18184)	0	0.00212103
Spongiimonas_flava(AB742039)	0	0.00212103
Prevotella_oulorum(L16472)	0	0.00212103
Craurococcus_roseus(D85828)	0	0.00212103
Rhodocytophaga_aerolata(EU004198)	0	0.00212103
Desulfitibacter_alkalitolerans(AY538171)	0	0.00212103
Pasteurella_pneumotropica(AY362924)	0	0.00212103
Solirubrobacter_pauli(AY039806)	0	0.00212103
Bacteroides_sartorii(GQ456204)	0	0.00212103
Pedobacter_nanyangensis(NR_137392.1)	0	0.00212103
Sedimentibacter_saalensis(AJ404680)	0	0.00212103
Romboutsia_ilealis(JN381505)	0.00361781	0
Alkalibaculum_bacchi(FJ438469)	0.00361781	0
Clostridium_caminithermale(AF458779)	0.00361781	0
Porphyromonas_bennonis(EU414673)	0.00361781	0
Sphaerochaeta_globus(AF357916)	0.00361781	0
Thermoactinomyces_vulgaris(AF138739)	0.00361781	0
Anaerobacterium_chartisolvens(AB793710)	0.00361781	0
Erysipelothrix_inopinata(AJ550617)	0.00361781	0
Eubacterium_saphenum(NR_026031.1)	0.00361781	0
Pedobacter_sp.(KM035945)	0.00361781	0
Prevotella_micans(AF481228)	0.00361781	0
Coenonia_anatina(Y17612)	0.00361781	0
Winogradskyella_psychrotolerans(FN377721)	0.00361781	0
Porphyromonas_endodontalis(AY253728)	0.00361781	0
Cytophaga_xylanolytica(NR_117112.1)	0.00361781	0
Paraferrimonas_sedimenticola(AB252732)	0.00361781	0
Seinonella_peptonophila(AF138735)	0.00361781	0
Prevotella_bergensis(AY350613)	0.00361781	0
Clostridium_asparagiforme(AJ582080)	0.00361781	0
Clostridium_schirmacherense(AM114453)	0.00361781	0
Porphyromonas_levii(L16493)	0.00361781	0
Enterorhabdus_mucosicola(AM747811)	0.00361781	0
Anaerofilum_agile(X98011)	0	0.00212103
Spongiiferula_fulva(NR_146705.1)	0	0.00212103
Flavobacterium_filum(DQ372981)	0	0.00212103
Acholeplasma_oculi(U14904)	0	0.00212103
Butyrivibrio_hungatei(AJ428553)	0	0.00212103
Bacillus_sp.(JX848633)	0	0.00212103
Selenihalanaerobacter_shriftii(AF310247)	0	0.00212103
Clostridium_akagii(AJ237755)	0	0.00212103
Anaerostipes_butyraticus(FJ947528)	0	0.00212103
Dysgonomonas_sp.(HG315620)	0	0.00212103
Ornithobacterium_rhinotracheale(U87101)	0	0.00212103
Aureisphaera_galaxeae(NR_136832.1)	0.00361781	0
Neptunitalea_chrysea(NR_145556.1)	0.00361781	0
Gillisia_sandarakina(AY694007)	0.00361781	0
Helicobacter_typhlonius(AF127912)	0	0.00212103
Peptoniphilus_methioninivorax(GU440754)	0	0.00212103
Pelagibacter_ubique(CP000084)	0	0.00212103
Poribacteria_genera_incertae_sedis uncultured_Poribacteria(AY485291)	0	0.00212103
Pasteurella_caecimuris(NR_144618.1)	0	0.00212103
Clostridium_methoxybenzovorans(AF067965)	0	0.00212103
Clostridium_clariflavum(AB186359)	0	0.00212103
Guggenheimella_bovis(AY272039)	0	0.00212103
UNCLASSIFIED	34.5212	27.5542
TOTAL READS	100	100

## Sheet: Table S5
Genes	Sample	Cq	Normalized Expression on GAPDH	Relative Normalized Expression	2∆∆Ct	Variation Compared to Threshold
AKT1	9h C57/BL6	36.1285	0.000345167	1	1
AKT1	9h Winnie	34.5166	0.00374506	10.85	10.85	Up regulated
ATM	9h C57/BL6	34.6569	0.000957234	1	1
ATM	9h Winnie	33.5276	0.00743312	7.76521	7.76521	Up regulated
BRCA1	9h C57/BL6	35.6474	0.000481806	1	1
BRCA1	9h Winnie	33.648	0.00683797	14.1924	14.1924	Up regulated
CHEK1	9h C57/BL6	35.2197	0.000648076	1	1
CHEK1	9h Winnie	33.2547	0.00898057	13.8573	13.8573	Up regulated
CHEK2	9h C57/BL6	34.3889	0.00115266	1	1
CHEK2	9h Winnie	32.1607	0.0191713	16.6322	16.6322	Up regulated
CLSPN	9h C57/BL6	37.7127	0.000115115	1	1
CLSPN	9h Winnie	35.384	0.00205273	17.8319	17.8319	Up regulated
H2AFX	9h C57/BL6	30.3476	0.0189785	1	1
H2AFX	9h Winnie	27.518	0.478873	25.2324	25.2324	Up regulated
IL1B	9h C57/BL6	37.0939	0.000176773	1	1
IL1B	9h Winnie	36.158	0.00120046	6.79095	6.79095	Up regulated
MRE11A	9h C57/BL6	34.2499	0.00126925	1	1
MRE11A	9h Winnie	31.6753	0.0268387	21.1454	21.1454	Up regulated
PARP1	9h C57/BL6	33.2846	0.00247827	1	1
PARP1	9h Winnie	31.2252	0.0366663	14.7951	14.7951	Up regulated
RAD17	9h C57/BL6	31.1978	0.0105275	1	1
RAD17	9h Winnie	30.4164	0.0642282	6.10097	6.10097	Up regulated
RAD50	9h C57/BL6	32.8015	0.00346385	1	1
RAD50	9h Winnie	30.21	0.0741071	21.3944	21.3944	Up regulated
SERPINA1	9h C57/BL6
SERPINA1	9h Winnie	25.3276	2.18585			Up regulated
TP53	9h C57/BL6	39.3034	3.82218e-05	1	1
TP53	9h Winnie	38.4392	0.000246965	6.46138	6.46138	Up regulated
XRCC5	9h C57/BL6	30.1245	0.0221527	1	1
XRCC5	9h Winnie	28.6901	0.212522	9.59351	9.59351	Up regulated

## Sheet: Table S6
Genes	Sample	Cq	Normalized Expression on GAPDH	Relative Normalized Expression	2∆∆Ct	Variation Compared to Threshold
ABL1	9h C57BL/6	33.6682	0.000476512	1	1
ABL1	9h Winnie	32.3097	0.000895514	1.87931	1.87931	No change
ABL1	12h C57BL/6	35.3741	0.00086557	1	1
ABL1	12h Winnie	37.2405	0.000158062	0.182611	-5.47613	Down regulated
AKT1	9h C57BL/6	31.8489	0.00168164	1	1
AKT1	9h Winnie	31.824	0.00125399	0.745696	-1.34103	No change
AKT1	12h C57BL/6	32.6088	0.00588486	1	1
AKT1	12h Winnie	34.3296	0.00118876	0.202002	-4.95044	Down regulated
ANXA5	9h C57BL/6	27.1416	0.0439306	1	1
ANXA5	9h Winnie	26.4221	0.0530179	1.20686	1.20686	No change
ANXA5	12h C57BL/6	30.2491	0.0302058	1	1
ANXA5	12h Winnie	31.9505	0.00618423	0.204737	-4.88432	Down regulated
ATM	9h C57BL/6	32.446	0.00111172	1	1
ATM	9h Winnie	32.5199	0.000774099	0.696309	-1.43614	No change
ATM	12h C57BL/6	32.9443	0.00466397	1	1
ATM	12h Winnie	26.0712	0.364018	78.049	78.049	Up regulated
BRCA1	9h C57BL/6	32.0929	0.00141996	1	1
BRCA1	9h Winnie	32.4424	0.000816854	0.575265	-1.73833	No change
BRCA1	12h C57BL/6	34.404	0.00169566	1	1
BRCA1	12h Winnie	26.8817	0.207548	122.4	122.4	Up regulated
CASP9	9h C57BL/6	36.4136	7.10573e-05	1	1
CASP9	9h Winnie	33.9371	0.000289852	4.07914	4.07914	Up regulated
CASP9	12h C57BL/6	34.4429	0.00165052	1	1
CASP9	12h Winnie	27.5595	0.12975	78.6114	78.6114	Up regulated
CHEK1	9h C57BL/6	30.8015	0.00347554	1	1
CHEK1	9h Winnie	31.5828	0.00148216	0.426456	-2.34491	No change
CHEK1	12h C57BL/6	33.91	0.00238809	1	1
CHEK1	12h Winnie					Down regulated
CHEK2	9h C57BL/6	30.7268	0.00366031	1	1
CHEK2	9h Winnie	31.9778	0.00112713	0.307933	-3.24746	No change
CHEK2	12h C57BL/6	32.1884	0.00787606	1	1
CHEK2	12h Winnie	33.9062	0.00159426	0.202418	-4.94027	Down regulated
CLSPN	9h C57BL/6	33.0358	0.000738651	1	1
CLSPN	9h Winnie	32.99	0.000558855	0.756589	-1.32172	No change
CLSPN	12h C57BL/6	35.5043	0.00079091	1	1
CLSPN	12h Winnie	37.9862	9.42619e-05	0.119182	-8.39055	Down regulated
H2AFX	9h C57BL/6	26.7296	0.05845	1	1
H2AFX	9h Winnie	27.9437	0.0184663	0.315933	-3.16523	No change
H2AFX	12h C57BL/6	27.8934	0.154611	1	1
H2AFX	12h Winnie					Down regulated
HSPA4	9h C57BL/6	28.3226	0.019376	1	1
HSPA4	9h Winnie	27.5451	0.0243422	1.25631	1.25631	No change
HSPA4	12h C57BL/6	30.2403	0.0303908	1	1
HSPA4	12h Winnie	31.7635	0.00703984	0.231644	-4.31697	Down regulated
IFNG	9h C57BL/6
IFNG	9h Winnie	36.1922	6.07207e-05			Up regulated
IFNG	12h C57BL/6	35.2917	0.000916444	1	1
IFNG	12h Winnie	27.1013	0.178249	194.5	194.5	Up regulated
IL1B	9h C57BL/6	32.8486	0.000840961	1	1
IL1B	9h Winnie	35.3069	0.000112162	0.133373	-7.49776	Down regulated
IL1B	12h C57BL/6	33.5565	0.00305107	1	1
IL1B	12h Winnie	35.1847	0.000657199	0.215399	-4.64254	Down regulated
MDC1	9h C57BL/6	35.6982	0.000116676	1	1
MDC1	9h Winnie	34.6155	0.000181118	1.55232	1.55232	No change
MDC1	12h C57BL/6	34.9442	0.0011661	1	1
MDC1	12h Winnie					Down regulated
MRE11A	9h C57BL/6	30.6887	0.00375833	1	1
MRE11A	9h Winnie	30.6711	0.00278824	0.741883	-1.34792	No change
MRE11A	12h C57BL/6	31.8912	0.00967743	1	1
MRE11A	12h Winnie	25.8849	0.414197	42.8003	42.8003	Up regulated
MT-CO2	9h C57BL/6	20.805	3.55034	1	1
MT-CO2	9h Winnie	20.4731	3.2752	0.922503	-1.08401	No change
MT-CO2	12h C57BL/6	22.2682	7.63109	1	1
MT-CO2	12h Winnie	18.7131	59.7213	7.82605	7.82605	Up regulated
MTOR	9h C57BL/6	31.3121	0.00243961	1	1
MTOR	9h Winnie	30.2939	0.00362145	1.48444	1.48444	No change
MTOR	12h C57BL/6	32.5426	0.00616134	1	1
MTOR	12h Winnie	27.0901	0.179644	29.1566	29.1566	Up regulated
PARP1	9h C57BL/6	29.3677	0.00938939	1	1
PARP1	9h Winnie	30.3657	0.00344568	0.366976	-2.72497	No change
PARP1	12h C57BL/6	31.7432	0.0107228	1	1
PARP1	12h Winnie					Down regulated
RAB7A	9h C57BL/6	26.7947	0.0558722	1	1
RAB7A	9h Winnie	25.9905	0.0715071	1.27983	1.27983	No change
RAB7A	12h C57BL/6	28.604	0.0944761	1	1
RAB7A	12h Winnie	30.3095	0.0192872	0.204149	-4.89838	Down regulated
RAD17	9h C57BL/6	28.4519	0.017714	1	1
RAD17	9h Winnie	29.6426	0.005688	0.321102	-3.11427	No change
RAD17	12h C57BL/6	30.7813	0.0208869	1	1
RAD17	12h Winnie	26.4476	0.280429	13.426	13.426	Up regulated
RAD50	9h C57BL/6	28.4073	0.0182706	1	1
RAD50	9h Winnie	29.2003	0.0077287	0.423014	-2.36399	No change
RAD50	12h C57BL/6	30.3849	0.0274917	1	1
RAD50	12h Winnie					Down regulated
TARDBP	9h C57BL/6	28.2675	0.0201296	1	1
TARDBP	9h Winnie	27.9562	0.0183067	0.909445	-1.09957	No change
TARDBP	12h C57BL/6	29.6522	0.0456835	1	1
TARDBP	12h Winnie	26.7464	0.227966	4.99011	4.99011	Up regulated
TLR3	9h C57BL/6	36.3586	7.38198e-05	1	1
TLR3	9h Winnie	33.8505	0.000307786	4.16943	4.16943	Up regulated
TLR3	12h C57BL/6	35.1833	0.000987986	1	1
TLR3	12h Winnie	27.3484	0.150195	152.022	152.022	Up regulated
TLR4	9h C57BL/6	39.3745	9.12649e-06	1	1
TLR4	9h Winnie	34.521	0.000193373	21.1881	21.1881	Up regulated
TLR4	12h C57BL/6	35.4192	0.000838922	1	1
TLR4	12h Winnie	27.2629	0.159357	189.955	189.955	Up regulated
TNF	9h C57BL/6	33.8251	0.00042739	1	1
TNF	9h Winnie	33.621	0.00036085	0.844312	-1.1844	No change
TNF	12h C57BL/6	34.6722	0.00140803	1	1
TNF	12h Winnie	27.1444	0.173007	122.872	122.872	Up regulated

## Sheet: Table S7
Genes	Sample	Cq	Normalized Expression on GAPDH	Relative Normalized Expression	2∆∆Ct	Variation Compared to Threshold
ATM	THP-1 9h C57BL/6	32.5655	0.00644999	1	1
ATM	THP-1 9h Winnie	32.3809	0.0146048	2.26431	2.26431	No change
ATM	THP-1 12h C57BL/6	34.1514	0.00450817	1	1
ATM	THP-1 12h Winnie					Down regulated
BRCA1	THP-1 9h C57BL/6	31.1451	0.0172639	1	1
BRCA1	THP-1 9h Winnie	31.1031	0.0354121	2.05123	2.05123	No change
BRCA1	THP-1 12h C57BL/6	33.7958	0.00576815	1	1
BRCA1	THP-1 12h Winnie					Down regulated
CHEK2	THP-1 9h C57BL/6	32.0976	0.0089207	1	1
CHEK2	THP-1 9h Winnie					Down regulated
CHEK2	THP-1 12h C57BL/6	36.0614	0.00119953	1	1
CHEK2	THP-1 12h Winnie					Down regulated
IL10	THP-1 9h C57BL/6
IL10	THP-1 9h Winnie	37.4254	0.000442548			Up regulated
IL10	THP-1 12h C57BL/6	37.1173	0.000576993	1	1
IL10	THP-1 12h Winnie	38.2653	0.000319367	0.553501	-1.80668	No change
IL1B	THP-1 9h C57BL/6	27.5358	0.210693	1	1
IL1B	THP-1 9h Winnie	27.3402	0.48073	2.28166	2.28166	No change
IL1B	THP-1 12h C57BL/6	25.0588	2.46114	1	1
IL1B	THP-1 12h Winnie					Down regulated
IL8	THP-1 9h C57BL/6	34.3299	0.00189847	1	1
IL8	THP-1 9h Winnie	33.8752	0.00518411	2.73068	2.73068	No change
IL8	THP-1 12h C57BL/6	30.5285	0.0555396	1	1
IL8	THP-1 12h Winnie					Down regulated
MDC1	THP-1 9h C57BL/6	37.2587	0.000249322	1	1
MDC1	THP-1 9h Winnie	36.7312	0.000716047	2.87198	2.87198	No change
MDC1	THP-1 12h C57BL/6	36.6351	0.000805952	1	1
MDC1	THP-1 12h Winnie					Down regulated
MRE11A	THP-1 9h C57BL/6	31.5341	0.0131834	1	1
MRE11A	THP-1 9h Winnie	32.0658	0.0181703	1.37827	1.37827	No change
MRE11A	THP-1 12h C57BL/6	35.8442	0.00139444	1	1
MRE11A	THP-1 12h Winnie					Down regulated
TLR3	THP-1 9h C57BL/6	36.9504	0.000308724	1	1
TLR3	THP-1 9h Winnie	35.6031	0.00156504	5.06938	5.06938	Up regulated
TLR3	THP-1 12h C57BL/6	36.8365	0.000700971	1	1
TLR3	THP-1 12h Winnie	36.1131	0.00141956	2.02513	2.02513	No change
TP53	THP-1 9h C57BL/6	36.1196	0.000549119	1	1
TP53	THP-1 9h Winnie	37.411	0.000446996	0.814023	-1.22847	No change
TP53	THP-1 12h C57BL/6	37.8383	0.000350055	1	1
TP53	THP-1 12h Winnie					Down regulated
